# Supplementary material for: Erhaia Davis & Kuo (Gastropoda, Rissooidea, Amnicolidae) also in Bhutan
Source: Zookeys. 2017 Jun 8;(679):21–8. doi: 10.3897/zookeys.679.13326 (PMC5523392; doi:10.3897/zookeys.679.13326)
Supplement: XML Treatment for Erhaia wangchuki [file zookeys.679.13326-treatment2.xml]

<!DOCTYPE tp:taxon-treatment
  PUBLIC "-//TaxonX//DTD Taxonomic Treatment Publishing DTD v0 20100105//EN" "tax-treatment-NSO.dtd">
<tp:taxon-treatment xmlns:tp="http://www.plazi.org/taxpub"><tp:treatment-meta><kwd-group><label>Taxon classification</label><kwd><named-content xmlns:xlink="http://www.w3.org/1999/xlink" content-type="kingdom">Animalia</named-content></kwd><kwd><named-content xmlns:xlink="http://www.w3.org/1999/xlink" content-type="class">Gastropoda</named-content></kwd><kwd><named-content xmlns:xlink="http://www.w3.org/1999/xlink" content-type="family">Amnicolidae</named-content></kwd></kwd-group><mixed-citation publication-type="journal"><person-group><name><surname>Gittenberger</surname><given-names>Edmund</given-names></name><name><surname>Sherub</surname><given-names>Sherub</given-names></name><name><surname>Stelbrink</surname><given-names>Björn</given-names></name></person-group><article-title>
          <italic><tp:taxon-name><tp:taxon-name-part taxon-name-part-type="genus" reg="Erhaia">Erhaia</tp:taxon-name-part></tp:taxon-name></italic> Davis &amp; Kuo (<tp:taxon-name><tp:taxon-name-part taxon-name-part-type="class">Gastropoda</tp:taxon-name-part></tp:taxon-name>, <tp:taxon-name><tp:taxon-name-part taxon-name-part-type="superfamily">Rissooidea</tp:taxon-name-part></tp:taxon-name>, <tp:taxon-name><tp:taxon-name-part taxon-name-part-type="family">Amnicolidae</tp:taxon-name-part></tp:taxon-name>) also in Bhutan</article-title><source>Zookeys</source><day>8</day><month>6</month><year>2017</year><volume>2017</volume><issue>679</issue><fpage>21</fpage><lpage>28</lpage><pub-id pub-id-type="doi">10.3897/zookeys.679.13326</pub-id></mixed-citation></tp:treatment-meta><tp:nomenclature><tp:taxon-name>
              <tp:taxon-name-part taxon-name-part-type="genus" reg="Erhaia">Erhaia</tp:taxon-name-part>
              <tp:taxon-name-part taxon-name-part-type="species" reg="wangchuki">wangchuki</tp:taxon-name-part>
              <object-id xmlns:xlink="http://www.w3.org/1999/xlink" content-type="zoobank" xlink:type="simple">http://zoobank.org/304DE8F4-959A-4C7E-A497-00DA959CB99D</object-id>
            </tp:taxon-name><tp:taxon-status xmlns:xlink="http://www.w3.org/1999/xlink" xlink:type="simple">sp. n.</tp:taxon-status><xref ref-type="fig" rid="F1">Figs 1</xref><xref ref-type="fig" rid="F2">, 2</xref></tp:nomenclature><tp:treatment-sec sec-type="material" id="SECID0EKJAC"><title>Material.</title><p>District Wangdue Phodrang, Gangchhu (Figs <xref ref-type="fig" rid="F5">5</xref>, <xref ref-type="fig" rid="F5">6</xref>), 2883 m alt.; <named-content xmlns:xlink="http://www.w3.org/1999/xlink" content-type="dwc:verbatimCoordinates" xlink:type="simple"><named-content content-type="geo-json" specific-use="{&#34;type&#34;:&#34;Point&#34;,&#34;coordinates&#34;:[90.183333,27.433333]}" id="NCID0E2JAC" xlink:type="simple">27°26'N 90°11'E</named-content></named-content>; Jigme Wangchuk leg. 21.iii.2015. National Biodiversity Centre, Serbithang, Thimphu [holotype NBCB1013, paratypes NBCB1014/2].</p></tp:treatment-sec><tp:treatment-sec sec-type="Shell" id="SECID0EAKAC"><title>Shell.</title><p>Conical, broader than high, with a flat apex because the initial ¾-1 whorl is planispiral; 3¼ whorls in total. Body whorl large, the height of the aperture exceeds that of the spire. Aperture with a broadly rounded outer lip and a nearly straight parietal side, so that a columellar border is hardly recognizable. Growthlines moderately strong, with a more prominent periostracal ridge at more or less regular distances. Teleoconch whorls broadly shouldered and separated by a deeply incised suture. Aperture oblique ovoid, smooth inside; apertural edge not touching the penultimate whorl. Umbilicus widely open. The holotype is the largest shell and measures 2.15×1.77 mm.</p><p>The shell differs from the shells of the three ‘<italic><tp:taxon-name><tp:taxon-name-part taxon-name-part-type="genus" reg="Erhaia">Erhaia</tp:taxon-name-part></tp:taxon-name></italic>’ species reported from Nepal by <xref ref-type="bibr" rid="B5">Nesemann et al. (2007)</xref> by the large body whorl, the relative height of the aperture, and by being broader than high. The other species that are referred to as <italic><tp:taxon-name><tp:taxon-name-part taxon-name-part-type="genus" reg="Erhaia">Erhaia</tp:taxon-name-part></tp:taxon-name></italic> in the literature, from areas that are further apart than Bhutan and Nepal, also have different combinations of character states.</p></tp:treatment-sec><tp:treatment-sec sec-type="notes" id="SECID0EZKAC"><title>Notes.</title><p>This species is known from the source of the Gangzetem brooklet, emerging from an underground spring aquifer surrounded by blue pine (<italic><tp:taxon-name><tp:taxon-name-part taxon-name-part-type="genus" reg="Pinus">Pinus</tp:taxon-name-part> <tp:taxon-name-part taxon-name-part-type="species" reg="wallichina">wallichina</tp:taxon-name-part></tp:taxon-name></italic>) and a small open meadow (Figs <xref ref-type="fig" rid="F5">5</xref>, <xref ref-type="fig" rid="F5">6</xref>). The stream bed substrate, viz. pebbles, small rocks and parts of plants, is covered with dark-green algae, housing an abundant diversity of aquatic invertebrates. Alongside the brooklet are rhododendrons (<italic><tp:taxon-name><tp:taxon-name-part taxon-name-part-type="genus" reg="Rhododendron">Rhododendron</tp:taxon-name-part> <tp:taxon-name-part taxon-name-part-type="species" reg="thomsonii">thomsonii</tp:taxon-name-part></tp:taxon-name></italic>, <italic><tp:taxon-name><tp:taxon-name-part taxon-name-part-type="genus" reg="Rhododendron">R.</tp:taxon-name-part> <tp:taxon-name-part taxon-name-part-type="species" reg="arboretum">arboretum</tp:taxon-name-part></tp:taxon-name></italic>, <italic><tp:taxon-name><tp:taxon-name-part taxon-name-part-type="genus" reg="Rhododendron">R.</tp:taxon-name-part> <tp:taxon-name-part taxon-name-part-type="species" reg="kesangae">kesangae</tp:taxon-name-part></tp:taxon-name></italic>), berries (<italic><tp:taxon-name><tp:taxon-name-part taxon-name-part-type="genus" reg="Berberies">Berberies</tp:taxon-name-part> <tp:taxon-name-part taxon-name-part-type="species" reg="asiatica">asiatica</tp:taxon-name-part></tp:taxon-name></italic>, <italic><tp:taxon-name><tp:taxon-name-part taxon-name-part-type="genus" reg="Rosa">Rosa</tp:taxon-name-part> <tp:taxon-name-part taxon-name-part-type="species" reg="sericea">sericea</tp:taxon-name-part></tp:taxon-name></italic>), betula (<italic><tp:taxon-name><tp:taxon-name-part taxon-name-part-type="genus" reg="Betula">Betula</tp:taxon-name-part> <tp:taxon-name-part taxon-name-part-type="species" reg="utilis">utilis</tp:taxon-name-part></tp:taxon-name></italic>), larch (<italic><tp:taxon-name><tp:taxon-name-part taxon-name-part-type="genus" reg="Larix">Larix</tp:taxon-name-part> <tp:taxon-name-part taxon-name-part-type="species" reg="griffithii">griffithii</tp:taxon-name-part></tp:taxon-name></italic>), daphne (<italic>Daphne bholua)</italic> and remnants of dead dwarf bamboo (<italic><tp:taxon-name><tp:taxon-name-part taxon-name-part-type="genus" reg="Yushania">Yushania</tp:taxon-name-part> <tp:taxon-name-part taxon-name-part-type="species" reg="microphyllus">microphyllus</tp:taxon-name-part></tp:taxon-name></italic>).</p><p>A farm road to the villages of Gangphel and Zizi crosses over the stream. The source is very close (~50m) to that road. The stream also spins a <italic>chhukhor</italic>, i.e. a water powered <!--PageBreak-->prayer wheel. At the very outlet of the stream is a water tank, which supplies drinking water to Damchu Lhakhang. The brooklet meanders into the Phobji main stream, and measures about 1100 meters. During the pre-monsoon (21.03.2015) and post-monsoon (29.11.2015), physiochemical properties of the stream were measured. The water is almost neutral (pH 7.06, 7.58) and has a nearly stable temperature (6.76, 6.20<sup>º</sup>C).</p></tp:treatment-sec><tp:treatment-sec sec-type="etymology" id="SECID0EBPAC"><title>Etymology.</title><p>
              <italic><tp:taxon-name><tp:taxon-name-part taxon-name-part-type="species" reg="wangchuki">wangchuki</tp:taxon-name-part></tp:taxon-name></italic>, after Jigme Wangchuk, who discovered these minute snails.</p><fig id="F1" position="float" orientation="portrait"><label>Figure 1.</label><caption><p>
          <italic><tp:taxon-name><tp:taxon-name-part taxon-name-part-type="genus" reg="Erhaia">Erhaia</tp:taxon-name-part> <tp:taxon-name-part taxon-name-part-type="species" reg="wangchuki">wangchuki</tp:taxon-name-part></tp:taxon-name></italic> sp. n., sequenced paratype; scale bar 0.5 mm (photographs by B.S.); Bhutan, district Wangdue Phodrang, Gangchhu, 2883 m alt.; <named-content xmlns:xlink="http://www.w3.org/1999/xlink" content-type="dwc:verbatimCoordinates" xlink:type="simple"><named-content content-type="geo-json" specific-use="{&#34;type&#34;:&#34;Point&#34;,&#34;coordinates&#34;:[90.183333,27.433333]}" id="NCID0EIAAE" xlink:type="simple">27°26'N, 90°11'E</named-content></named-content>; Jigme Wangchuk leg. 21.iii.2015.</p></caption><graphic xmlns:xlink="http://www.w3.org/1999/xlink" xlink:href="zookeys-679-021-g001.jpg" position="float" orientation="portrait" xlink:type="simple" id="oo_139465.jpg"/></fig><fig id="F2" position="float" orientation="portrait"><label>Figure 2.</label><caption><p>
          <italic><tp:taxon-name><tp:taxon-name-part taxon-name-part-type="genus" reg="Erhaia">Erhaia</tp:taxon-name-part> <tp:taxon-name-part taxon-name-part-type="species" reg="wangchuki">wangchuki</tp:taxon-name-part></tp:taxon-name></italic> sp. n., holotype NBCB1013, measurements 2.15×1.77 mm (photographs by E.G.); Bhutan, district Wangdue Phodrang, Gangchhu, 2883 m alt.; <named-content xmlns:xlink="http://www.w3.org/1999/xlink" content-type="dwc:verbatimCoordinates" xlink:type="simple"><named-content content-type="geo-json" specific-use="{&#34;type&#34;:&#34;Point&#34;,&#34;coordinates&#34;:[90.183333,27.433333]}" id="NCID0EIBAE" xlink:type="simple">27°26'N 90°11'E</named-content></named-content>; Jigme Wangchuk leg. 21.iii.2015.</p></caption><graphic xmlns:xlink="http://www.w3.org/1999/xlink" xlink:href="zookeys-679-021-g002.jpg" position="float" orientation="portrait" xlink:type="simple" id="oo_139466.jpg"/></fig></tp:treatment-sec><tp:treatment-sec><!--Section generated to contain objects referenced in tp:taxon-treatment.--><fig id="F5" position="float" orientation="portrait"><label>Figures 5–7.</label><caption><p>The Gangzetem brooklet (<bold>5</bold>), with the watertank at the source (<bold>6</bold>), and the site where the brooklet crosses the road (<bold>7</bold>). Photographs by Damber Bdr Chhetri.</p></caption><graphic xmlns:xlink="http://www.w3.org/1999/xlink" xlink:href="zookeys-679-021-g005.jpg" position="float" orientation="portrait" xlink:type="simple" id="oo_139469.jpg"/></fig></tp:treatment-sec><ref-list><ref id="B5"><mixed-citation xmlns:xlink="http://www.w3.org/1999/xlink" xlink:type="simple">
          <person-group><name name-style="western"><surname>Nesemann</surname><given-names>H</given-names></name><name name-style="western"><surname>Sharma</surname><given-names>S</given-names></name><name name-style="western"><surname>Sharma</surname><given-names>G</given-names></name><name name-style="western"><surname>Khanal</surname><given-names>SN</given-names></name><name name-style="western"><surname>Pradhan</surname><given-names>B</given-names></name><name name-style="western"><surname>Shah</surname><given-names>DN</given-names></name><name name-style="western"><surname>Tachamo</surname><given-names>RD</given-names></name></person-group> (<year>2007</year>) Class <tp:taxon-name><tp:taxon-name-part taxon-name-part-type="class">Gastropoda</tp:taxon-name-part></tp:taxon-name>. In: Nesemann H, Sharma S, Sharma G, Khanal SN, Pradhan B, Shah DN, Tachamo RD (Eds) Aquatic invertebrates of the Ganga river system (<tp:taxon-name><tp:taxon-name-part taxon-name-part-type="phylum">Mollusca</tp:taxon-name-part></tp:taxon-name>, <tp:taxon-name><tp:taxon-name-part taxon-name-part-type="phylum">Annelida</tp:taxon-name-part></tp:taxon-name>, <tp:taxon-name><tp:taxon-name-part taxon-name-part-type="subphylum">Crustacea</tp:taxon-name-part></tp:taxon-name>. 57–102.</mixed-citation></ref></ref-list></tp:taxon-treatment>
