# Supplementary material for: Erhaia Davis & Kuo (Gastropoda, Rissooidea, Amnicolidae) also in Bhutan
Source: Zookeys. 2017 Jun 8;(679):21–8. doi: 10.3897/zookeys.679.13326 (PMC5523392; doi:10.3897/zookeys.679.13326)
Supplement: XML Treatment for Erhaia [file zookeys.679.13326-treatment3.xml]

<!DOCTYPE tp:taxon-treatment
  PUBLIC "-//TaxonX//DTD Taxonomic Treatment Publishing DTD v0 20100105//EN" "tax-treatment-NSO.dtd">
<tp:taxon-treatment xmlns:tp="http://www.plazi.org/taxpub"><tp:treatment-meta><kwd-group><label>Taxon classification</label><kwd><named-content xmlns:xlink="http://www.w3.org/1999/xlink" content-type="kingdom">Animalia</named-content></kwd><kwd><named-content xmlns:xlink="http://www.w3.org/1999/xlink" content-type="class">Gastropoda</named-content></kwd><kwd><named-content xmlns:xlink="http://www.w3.org/1999/xlink" content-type="family"> Amnicolidae</named-content></kwd></kwd-group><mixed-citation publication-type="journal"><person-group><name><surname>Gittenberger</surname><given-names>Edmund</given-names></name><name><surname>Sherub</surname><given-names>Sherub</given-names></name><name><surname>Stelbrink</surname><given-names>Björn</given-names></name></person-group><article-title>
          <italic><tp:taxon-name><tp:taxon-name-part taxon-name-part-type="genus" reg="Erhaia">Erhaia</tp:taxon-name-part></tp:taxon-name></italic> Davis &amp; Kuo (<tp:taxon-name><tp:taxon-name-part taxon-name-part-type="class">Gastropoda</tp:taxon-name-part></tp:taxon-name>, <tp:taxon-name><tp:taxon-name-part taxon-name-part-type="superfamily">Rissooidea</tp:taxon-name-part></tp:taxon-name>, <tp:taxon-name><tp:taxon-name-part taxon-name-part-type="family">Amnicolidae</tp:taxon-name-part></tp:taxon-name>) also in Bhutan</article-title><source>Zookeys</source><day>8</day><month>6</month><year>2017</year><volume>2017</volume><issue>679</issue><fpage>21</fpage><lpage>28</lpage><pub-id pub-id-type="doi">10.3897/zookeys.679.13326</pub-id></mixed-citation></tp:treatment-meta><tp:nomenclature><tp:taxon-name>
              <tp:taxon-name-part taxon-name-part-type="genus" reg="Erhaia">Erhaia</tp:taxon-name-part>
            </tp:taxon-name><tp:taxon-authority>sp.</tp:taxon-authority><xref ref-type="fig" rid="F3">Fig. 3</xref><!--PageBreak--></tp:nomenclature><tp:treatment-sec sec-type="material" id="SECID0EXCAE"><title>Material.</title><p>District Thimphu, 4.5 km E of Chuzom, W of Genekha, 2750 m alt.; <named-content xmlns:xlink="http://www.w3.org/1999/xlink" content-type="dwc:verbatimCoordinates" xlink:type="simple"><named-content content-type="geo-json" specific-use="{&#34;type&#34;:&#34;Point&#34;,&#34;coordinates&#34;:[89.600000,27.316667]}" id="NCID0EADAE" xlink:type="simple">27°19'N 89°36'E</named-content></named-content>; E. Gittenberger leg. 21.vi.2012.</p></tp:treatment-sec><tp:treatment-sec sec-type="Shell" id="SECID0EFDAE"><title>Shell.</title><p>Elongated ovoid, higher than broad, with a last whorl measuring more than ¾ of the total shell height; aperture attached to the penultimate whorl for less than ⅓ of the parietal-columellar side. Umbilicus very narrow. Shell height ca. 2 mm.</p></tp:treatment-sec><tp:treatment-sec sec-type="notes" id="SECID0EKDAE"><title>Notes.</title><p>The shell is most similar in size and shape to ‘<italic><tp:taxon-name><tp:taxon-name-part taxon-name-part-type="genus" reg="Erhaia">Erhaia</tp:taxon-name-part>’ chandeshwariensis</tp:taxon-name></italic> Nesemann &amp; Sharma, 2007, and ‘<italic><tp:taxon-name><tp:taxon-name-part taxon-name-part-type="genus" reg="Erhaia">Erhaia</tp:taxon-name-part>’ banepaensis</tp:taxon-name></italic> Nesemann &amp; Sharma, 2007, as figured by <xref ref-type="bibr" rid="B5">Nesemann et al. (2007</xref>: 78, figs 4–5). <italic><tp:taxon-name><tp:taxon-name-part taxon-name-part-type="genus" reg="Erhaia">Erhaia</tp:taxon-name-part> <tp:taxon-name-part taxon-name-part-type="species" reg="wangchuki">wangchuki</tp:taxon-name-part></tp:taxon-name></italic> sp. n. differs clearly by the broader shell with a lower spire.</p><fig id="F3" position="float" orientation="portrait"><label>Figure 3.</label><caption><p>
          <italic><tp:taxon-name><tp:taxon-name-part taxon-name-part-type="genus" reg="Erhaia">Erhaia</tp:taxon-name-part></tp:taxon-name></italic> spec., measurements c. 2.0×1.35 mm (photograph by E.G.). Bhutan, district Thimphu, 4.5 km E of Chuzom, W of Genekha, 2750 m alt.; <named-content xmlns:xlink="http://www.w3.org/1999/xlink" content-type="dwc:verbatimCoordinates" xlink:type="simple"><named-content content-type="geo-json" specific-use="{&#34;type&#34;:&#34;Point&#34;,&#34;coordinates&#34;:[89.600000,27.316667]}" id="NCID0EBFAE" xlink:type="simple">27°19'N 89°36'E</named-content></named-content>; E. Gittenberger leg. 21.vi.2012.</p></caption><graphic xmlns:xlink="http://www.w3.org/1999/xlink" xlink:href="zookeys-679-021-g003.jpg" position="float" orientation="portrait" xlink:type="simple" id="oo_139467.jpg"/></fig><fig id="F4" position="float" orientation="portrait"><label>Figure 4.</label><caption><p>Maximum likelihood tree based on the 16S rRNA dataset of <xref ref-type="bibr" rid="B4">Liu et al. (2014)</xref>. Numbers on branches denote bootstrap values &gt;50.</p></caption><graphic xmlns:xlink="http://www.w3.org/1999/xlink" xlink:href="zookeys-679-021-g004.jpg" position="float" orientation="portrait" xlink:type="simple" id="oo_139468.jpg"/></fig><fig id="F5" position="float" orientation="portrait"><label>Figures 5–7.</label><caption><p>The Gangzetem brooklet (<bold>5</bold>), with the watertank at the source (<bold>6</bold>), and the site where the brooklet crosses the road (<bold>7</bold>). Photographs by Damber Bdr Chhetri.</p></caption><graphic xmlns:xlink="http://www.w3.org/1999/xlink" xlink:href="zookeys-679-021-g005.jpg" position="float" orientation="portrait" xlink:type="simple" id="oo_139469.jpg"/></fig><!--PageBreak--><!--PageBreak--></tp:treatment-sec><ref-list><ref id="B5"><mixed-citation xmlns:xlink="http://www.w3.org/1999/xlink" xlink:type="simple">
          <person-group><name name-style="western"><surname>Nesemann</surname><given-names>H</given-names></name><name name-style="western"><surname>Sharma</surname><given-names>S</given-names></name><name name-style="western"><surname>Sharma</surname><given-names>G</given-names></name><name name-style="western"><surname>Khanal</surname><given-names>SN</given-names></name><name name-style="western"><surname>Pradhan</surname><given-names>B</given-names></name><name name-style="western"><surname>Shah</surname><given-names>DN</given-names></name><name name-style="western"><surname>Tachamo</surname><given-names>RD</given-names></name></person-group> (<year>2007</year>) Class <tp:taxon-name><tp:taxon-name-part taxon-name-part-type="class">Gastropoda</tp:taxon-name-part></tp:taxon-name>. In: Nesemann H, Sharma S, Sharma G, Khanal SN, Pradhan B, Shah DN, Tachamo RD (Eds) Aquatic invertebrates of the Ganga river system (<tp:taxon-name><tp:taxon-name-part taxon-name-part-type="phylum">Mollusca</tp:taxon-name-part></tp:taxon-name>, <tp:taxon-name><tp:taxon-name-part taxon-name-part-type="phylum">Annelida</tp:taxon-name-part></tp:taxon-name>, <tp:taxon-name><tp:taxon-name-part taxon-name-part-type="subphylum">Crustacea</tp:taxon-name-part></tp:taxon-name>. 57–102.</mixed-citation></ref><ref id="B4"><mixed-citation xmlns:xlink="http://www.w3.org/1999/xlink" xlink:type="simple">
          <person-group><name name-style="western"><surname>Liu</surname><given-names>L</given-names></name><name name-style="western"><surname>Huo</surname><given-names>G-N</given-names></name><name name-style="western"><surname>He</surname><given-names>H-B</given-names></name><name name-style="western"><surname>Zhou</surname><given-names>B</given-names></name><name name-style="western"><surname>Attwood</surname><given-names>SW</given-names></name></person-group> (<year>2014</year>) A phylogeny for the <tp:taxon-name><tp:taxon-name-part taxon-name-part-type="family">Pomatiopsidae</tp:taxon-name-part></tp:taxon-name> (<tp:taxon-name><tp:taxon-name-part taxon-name-part-type="class">Gastropoda</tp:taxon-name-part></tp:taxon-name>: <tp:taxon-name><tp:taxon-name-part taxon-name-part-type="superfamily">Rissooidea</tp:taxon-name-part></tp:taxon-name>): a resource for taxonomic, parasitological and biodiversity studies. BMC Evolutionary Biology 14: 29. <ext-link xlink:type="simple" ext-link-type="doi" xlink:href="10.1186/1471-2148-14-29">https://doi.org/10.1186/1471-2148-14-29</ext-link></mixed-citation></ref></ref-list></tp:taxon-treatment>
